# Supplementary material for: Data on stable isotopic composition of δ18O and δ2H in precipitation in the Varaždin area, NW Croatia
Source: Data Brief. 2020 Nov 23;33:106573. doi: 10.1016/j.dib.2020.106573 (PMC7708787; doi:10.1016/j.dib.2020.106573)
Supplement: Supplementary file 1 [file mmc1.zip]

Archive with 20 entries (17 files):
- Supplementary material/
- Supplementary material/Map.jpg
- Supplementary material/Dual_isotope_diagram.pdf
- Supplementary material/Stable_isotopes_Hrascica.xlsx
- Supplementary material/Meteo station/
- Supplementary material/Meteo station/Meteo station.dbf
- Supplementary material/Meteo station/Meteo station.cpg
- Supplementary material/Meteo station/Meteo station.shx
- Supplementary material/Meteo station/Meteo station.shp
- Supplementary material/Meteo station/Meteo station.sbx
- Supplementary material/Meteo station/Meteo station.sbn
- Supplementary material/Meteo station/Meteo station.prj
- Supplementary material/Rain gauge/
- Supplementary material/Rain gauge/Rain gauge.prj
- Supplementary material/Rain gauge/Rain gauge.dbf
- Supplementary material/Rain gauge/Rain gauge.cpg
- Supplementary material/Rain gauge/Rain gauge.shx
- Supplementary material/Rain gauge/Rain gauge.shp
- Supplementary material/Rain gauge/Rain gauge.sbx
- Supplementary material/Rain gauge/Rain gauge.sbn
