# Supplementary material for: Data on stable isotopic composition of δ18O and δ2H in precipitation in the Varaždin area, NW Croatia
Source: Data Brief. 2020 Nov 23;33:106573. doi: 10.1016/j.dib.2020.106573 (PMC7708787; doi:10.1016/j.dib.2020.106573)
Supplement: Supplementary file 1 [file mmc1.zip › Supplementary material/Stable_isotopes_Hrascica.xlsx]

## Sheet: Table 1
Month/year	δ18Ο (o/oo)	δ2H (o/oo)	d-excess (o/oo)	Precipitation amount (mm)
VII/2019	-6.2	-42.1	7.5	142.5
VIII/2019	-5.7	-33	12.6	93.2
IX/2019	-6.8	-40.4	14	71.6
X/2019	-7.3	-46	12.4	32.7
XI/2019	-10	-68.6	11.4	144.4
XII/2019	-13.2	-93.1	12.5	120
I/2020	-10.2	-69.5	12.1	29
II/2020	-	-	-	25.9
III/2020	-10.4	-70.5	12.7	41.9
IV/2020	-6.7	-46.9	6.7	23.2
V/2020	-6.4	-46.1	5.1	49.9

## Sheet: Table for LMWL calculation
Month/year	δ18Ο (o/oo)	δ2H (o/oo)	d-excess (o/oo)	Precipitation amount (mm)
VI/2017	-4.5	-25.2	10.8	84.5
VII/2017	-5	-36	4	54
VIII/2017	-7.7	-51.9	9.7	42.2
IX/2017	-6.8	-48.3	6.1	242.1
X/2017	-7.2	-47.6	10	69
XI/2017	-9.1	-61.9	10.9	104.9
XII/2017	-13.6	-99.2	9.6	88
I/2018	-12.4	-89.7	9.5	44.1
II/2018	-14.2	-101.7	11.9	119.9
IV/2018	-11.3	-83.7	6.7	92.6
V/2018	-7	-46.2	9.8	91.2
VI/2018	-4.9	-30.7	8.5	85.5
VII/2018	-6.4	-43.6	7.6	83.2
VIII/2018	-5.5	-37.9	6.1	93.7
IX/2018	-5.6	-39.7	5.1	105
X/2018	-6.2	-42.4	7.2	32.4
XI/2018	-12.7	-89.7	11.9	68.9
XII/2018	-14.1	-101.1	11.7	9.7
I/2019	-12.8	-89.2	13.2	31.6
II/2019	-11.7	-81.2	12.4	26.8
III/2019	-9.4	-67	8.2	43.1
IV/2019	-8.8	-60.4	10	70.8
V/2019	-9	-63.5	8.5	209.1
VI/2019	-6.4	-42.2	9	104.4
VII/2019	-6.2	-42.1	7.5	142.5
VIII/2019	-5.7	-33	12.6	93.2
IX/2019	-6.8	-40.4	14	71.6
X/2019	-7.3	-46	12.4	32.7
XI/2019	-10	-68.6	11.4	144.4
XII/2019	-13.2	-93.1	12.5	120
I/2020	-10.2	-69.5	12.1	29
III/2020	-10.4	-70.5	12.7	41.9
IV/2020	-6.7	-46.9	6.7	23.2
V/2020	-6.4	-46.1	5.1	49.9

## Sheet: LMWL_calculation
	OSLR	RMA	PWLSR
-4	-24.5	-24.6	-24.7
-6	-39.5	-39.8	-39.7
-5	-32	-32.2	-32.2
-10	-69.5	-70.2	-69.7
-15	-107	-108.2	-107.2
