# Supplementary material for: Data on stable isotopic composition of δ18O and δ2H in precipitation in the Varaždin area, NW Croatia
Source: Data Brief. 2020 Nov 23;33:106573. doi: 10.1016/j.dib.2020.106573 (PMC7708787; doi:10.1016/j.dib.2020.106573)
Supplement: Supplementary file 1 [file mmc1.zip › Supplementary material/Meteo station/Meteo station.prj]

PROJCS["HTRS96_Croatia_TM",GEOGCS["GCS_HTRS96",DATUM["D_Croatian_Terrestrial_Reference_System",SPHEROID["GRS_1980",6378137.0,298.257222101]],PRIMEM["Greenwich",0.0],UNIT["Degree",0.0174532925199433]],PROJECTION["Transverse_Mercator"],PARAMETER["False_Easting",500000.0],PARAMETER["False_Northing",0.0],PARAMETER["Central_Meridian",16.5],PARAMETER["Scale_Factor",0.9999],PARAMETER["Latitude_Of_Origin",0.0],UNIT["Meter",1.0]]
